# Supplementary material for: Evidence supporting deployment of next generation insecticide treated nets in Burkina Faso: bioassays with either chlorfenapyr or piperonyl butoxide increase mortality of pyrethroid-resistant Anopheles gambiae
Source: Malar J. 2021 Oct 18;20:406. doi: 10.1186/s12936-021-03936-3 (PMC8524873; doi:10.1186/s12936-021-03936-3)
Supplement: Supplementary file 2 — Additional file 2. Temperature and humidity conditions of WHO susceptibility and CDC bottle bioassays. [file 12936_2021_3936_MOESM2_ESM.xlsx]

## Sheet: Temperature (°C)
Insecticide tested	Kampti		Gaoua		Diebougou		Orodara		Soumousso		Mangodara		Karangasso-Vigue		Bobo-Dioulasso		Solenzo		Nouna		Boromo		Ouagadougou		Kongoussi		Seguenega		Kaya
	start (°C)	end (°C)	start (°C)	end (°C)	start (°C)	end (°C)	start (°C)	end (°C)	start (°C)	end (°C)	start (°C)	end (°C)	start (°C)	end (°C)	start (°C)	end (°C)	start (°C)	end (°C)	start (°C)	end (°C)	start (°C)	end (°C)	start (°C)	end (°C)	start (°C)	end (°C)	start (°C)	end (°C)	start (°C)	end (°C)
Deltamethrin	25.1	25	25.6	24.9	25.8	25.3	25.6	24.9	25.6	25.2	26	24	25.6	24.9	25	25	23	24	24.5	24.5	26.7	25.8	25.6	24.9	24.5	24.5	26.7	25.8	26	23.8
PBO + Deltamethrin	24.7	25	25.6	24.9	25.8	25.3	25.6	24.9	25.6	25.2	26	24	25.6	24.9	25	25	23	24	24.5	24.5	26.7	25.8	25.6	24.9	24.5	24.5	26.7	25.8	26	23.8
Deltamethrin 5x	25	25	26.8	26	27.1	25.7	26.8	26	26.4	25.8	24	26	26.8	26	25	25	24	25	24.5	24.5	25.9	26.2	26.8	26	24.5	24.5	25.9	26.2	24.2	24.2
Deltamethrin 10x	25	25	26.8	26	26	25.4	26.8	26	26.4	25.8	24	26	26.8	26	25	25	24	25	24.5	24.5	25.9	26.2	26.8	26	24.5	24.5	25.9	26.2	24.2	24.2
Permethrin	25.9	26	25.6	24.9	27.1	25.7	25.6	24.9	25.6	25.2	26	24	25.6	24.9	26	26	24	25	25	25	26.7	25.8	25.6	24.9	25	25	26.7	25.8	26	23.8
PBO + Permethrin	26	26	25.6	24.9	27.1	25.7	25.6	24.9	25.6	25.2	26	24	25.6	24.9	26	26	24	25	25	25	26.7	25.8	25.6	24.9	25	25	26.7	25.8	26	23.8
Permethrin 5x	26	26	24.6	25.2	26	25.4	24.6	25.2	26.7	26	24	26	24.6	25.2	26	26	23	24	25	25	27.5	26.8	24.6	25.2	25	25	27.5	26.8	26	23.8
Permethrin 10x	25	25	24.6	25.2	25.7	25.5	24.6	25.2	26.7	26	24	26	24.6	25.2	25	25	23	24	24.5	24.5	27.5	26.8	24.6	25.2	24.5	24.5	27.5	26.8	28.2	24.8
Alpha-cypermethrin	25	25	27	26.5	25.8	25.3	27.1	26.5	26.7	26	24	26	27.1	26.5	25	25	24	25	24.5	24.5	25.5	26.4	27.1	26.5	24.5	24.5	25.5	26.4	26	23.8
PBO + Alpha-cypermethrin	26	26	27	26.5	25.8	25.3	27.1	26.5	26.7	26	24	26	27.1	26.5	26	26	24	25	24.5	24.5	25.5	26.4	27.1	26.5	24.5	24.5	25.5	26.4	26	23.8
Alpha-cypermethrin 5x	26	26	26.3	25.5	26	25.4	26.3	25.5	24.9	25.3	24	26	26.3	25.5	26	26	24	25	25	25	25.5	26.4	26.3	25.5	25	25	25.5	26.4	24.2	24.2
Alpha-cypermethrin 10x	26	26	26.3	25.5	26	25.4	26.3	25.5	24.9	25.3	26	24	26.3	25.5	26	26	24	25	25	25	25.5	26.4	26.3	25.5	25	25	25.5	26.4	24.2	24.2
Chlorfenapyr	26	26	25.6	25.9	25.8	25.3	25.6	25.9	25.6	25.2	26	24	25.6	25.9	26	26	24	25	25	25	26.7	25.8	25.6	25.9	25	25	26.7	25.8	26	24.2

## Sheet: Relative Humidity (%)
Insecticide tested	Kampti		Gaoua		Diebougou		Orodara		Soumousso		Mangodara		Karangasso-Vigue		Bobo-Dioulasso		Solenzo		Nouna		Boromo		Ouagadougou		Kongoussi		Seguenega		Kaya
	start (%)	end (%)	start (%)	end (%)	start (%)	end (%)	start (%)	end (%)	start (%)	end (%)	start (%)	end (%)	start (%)	end (%)	start (%)	end (%)	start (%)	end (%)	start (%)	end (%)	start (%)	end (%)	start (%)	end (%)	start (%)	end (%)	start (%)	end (%)	start (%)	end (%)
Deltamethrin	75.2	71	76	75.2	75.2	77	76	75	83	76	81	75.2	75.2	76	76	75.2	75.2	76	76	75.2	75.2	76	76	75.2	75.2	76	76	75.2	75.2	76
PBO + Deltamethrin	76.5	75	75	76.5	76.5	75	75	79	75	75	75	26	76.5	75	75	76.5	76.5	75	75	76.5	76.5	75	75	76.5	76.5	75	75	76.5	76.5	75
Deltamethrin 5x	75.2	78	78	75.9	75.2	78	78	83	78	78	78	79	75.2	78	78	75.9	75.2	78	78	75.9	75.2	78	78	75.9	75.2	78	78	75.9	75.2	78
Deltamethrin 10x	74	80	79	76	26	80	79	88	80	80	79	83	74	80	79	76	74	80	79	76	74	80	79	76	74	80	79	76	74	80
Permethrin	75	83	26	75	79	83	26	81	83	83	26	88	75	83	26	75	75	83	83	75	75	83	83	75	75	83	83	75	75	83
PBO + Permethrin	77	26	79	26	83	76	79	77.9	77	26	79	81	26	26	79	77.9	26	26	86	26	77	26	86	77.9	77	26	86	77.9	77	26
Permethrin 5x	77	79	83	79	88	79	83	77	77	79	83	77	79	79	83	77	79	79	78.1	79	77	79	78.1	77	77	79	78.1	77	77	79
Permethrin 10x	78	83	88	83	81	83	88	78	78	83	88	78	83	83	88	78	83	83	79.2	83	78	83	79.2	78	78	83	79.2	78	78	83
Alpha-cypermethrin	75.2	88	81	88	75.2	88	81	75.2	75.2	88	81	75.2	88	88	81	75.2	81	76	76.1	79	75.2	88	76.1	75.2	75.2	88	76.1	75.2	75.2	88
PBO + Alpha-cypermethrin	74	81	81.1	81	74	81	81.1	74	74	81	81.1	74	81	81	81.1	74	81	81	81.1	81	74	81	81.1	74	74	81	81.1	74	74	81
Alpha-cypermethrin 5x	75.2	79	79	78	75.2	79	79	78	75.2	79	79	78	75.2	79	79	78	75.2	79	79	78	75.2	79	79	78	75.2	79	79	78	75.2	79
Alpha-cypermethrin 10x	70	79	79	76	71.3	79	79	76	75.2	79	79	76	71	79	79	76	71	79	79	76	71	79	79	76	71	79	79	76	71	79
Chlorfenapyr	75.2	86	75	83.8	75.2	86	75	83.8	75.2	86	75	83.8	75.2	86	75	83.8	75.2	86	75	83.8	75.2	86	75	83.8	75.2	86	75	83.8	75.2	86
