# Supplementary material for: Evidence supporting deployment of next generation insecticide treated nets in Burkina Faso: bioassays with either chlorfenapyr or piperonyl butoxide increase mortality of pyrethroid-resistant Anopheles gambiae
Source: Malar J. 2021 Oct 18;20:406. doi: 10.1186/s12936-021-03936-3 (PMC8524873; doi:10.1186/s12936-021-03936-3)
Supplement: Supplementary file 3 — Additional file 3. Synergist assays using pyrethroid insecticides and piperonyl butoxide data. [file 12936_2021_3936_MOESM3_ESM.xlsx]

## Sheet: Feuil1
id	TestDate	Populations	ClimaticAera	sites	Insecticides	Dose	Exposure_time(hour)	Type_of_test	Holding_time(hour)	Age	#Kd60	#Alive24h	#Dead24h	%KD60	Mortality.rate24h	Total_number
1	2019-10-12	An.gambiae_sl	Sudanian	Karangasso-Vigue	Alphacypermethrin	0.05%	1	Suceptibility	24	4	30	93.9172	10.0828	28.845	9.695	104
2	2019-10-12	An.gambiae_sl	Sudanian	Karangasso-Vigue	Alphacypermethrin+PBO	Alphacyp_0.05%+PBO4%	1	Suceptibility	24	4	65	4.9674	97.0326	63.72	95.13	102
3	2019-09-03	An.gambiae_sl	Sudanian	Soumousso	Alphacypermethrin	0.05%	1	Suceptibility	24	5	32	54.3771	38.6229	34.41	41.53	93
4	2019-09-03	An.gambiae_sl	Sudanian	Soumousso	Alphacypermethrin+PBO	Alphacyp_0.05%+PBO4%	1	Suceptibility	24	5	69	1.2936	96.7064	70.41	98.68	98
5	2019-09-03	An.gambiae_sl	Sudan-sahelian	Ouagadougou	Alphacypermethrin	0.05%	1	Suceptibility	24	5	12	90.64	12.36	11.65	12.00	103
6	2019-09-03	An.gambiae_sl	Sudan-sahelian	Ouagadougou	Alphacypermethrin+PBO	Alphacyp_0.05%+PBO4%	1	Suceptibility	24	5	81	4.4352	94.5648	81.81	95.52	99
7	2019-09-03	An.gambiae_sl	Sahelian	Kongoussi	Alphacypermethrin	0.05%	1	Suceptibility	24	5	24	84.5266	3.47336	27.27	3.947	88
8	2019-09-03	An.gambiae_sl	Sahelian	Kongoussi	Alphacypermethrin+PBO	Alphacyp_0.05%+PBO4%	1	Suceptibility	24	5	46	58.563	31.437	51.11	34.93	90
9	2019-09-03	An.gambiae_sl	Sahelian	Seguenega	Alphacypermethrin	0.05%	1	Suceptibility	24	5	44	80.3859	20.6141	43.56	20.41	101
10	2019-09-03	An.gambiae_sl	Sahelian	Seguenega	Alphacypermethrin+PBO	Alphacyp_0.05%+PBO4%	1	Suceptibility	24	5	64	53.3218	44.6782	65.31	45.59	98
11	2019-07-03	An.gambiae_sl	Sudanian	Kampti	Deltamethrin	0.05%	1	Suceptibility	24	4	79	77.7656	10.2344	89.77	11.63	88
12	2019-07-03	An.gambiae_sl	Sudanian	Kampti	Deltamethrin+PBO	Delta_0.05%+PBO4%	1	Suceptibility	24	4	99	2.8527	108.147	89.19	97.43	111
13	2019-09-02	An.gambiae_sl	Sudanian	Gaoua	Deltamethrin	0.05%	1	Suceptibility	24	4	78	50.9082	51.0918	76.47	50.09	102
14	2019-09-02	An.gambiae_sl	Sudanian	Gaoua	Deltamethrin+PBO	Delta_0.05%+PBO4%	1	Suceptibility	24	4	95	1.0296	97.9704	95.96	98.96	99
15	2019-10-10	An.gambiae_sl	Sudanian	Diebougou	Deltamethrin	0.05%	1	Suceptibility	24	3	92	73.372	30.628	88.46	29.45	104
16	2019-10-10	An.gambiae_sl	Sudanian	Diebougou	Deltamethrin+PBO	Delta_0.05%+PBO4%	1	Suceptibility	24	3	88	10.5892	81.4108	95.65	88.49	92
17	2019-09-02	An.gambiae_sl	Sudanian	Orodara	Deltamethrin	0.05%	1	Suceptibility	24	4	35	59.2035	27.7965	40.23	31.95	87
18	2019-09-02	An.gambiae_sl	Sudanian	Orodara	Deltamethrin+PBO	Delta_0.05%+PBO4%	1	Suceptibility	24	4	81	10.4716	83.5284	86.17	88.86	94
19	2019-08-27	An.gambiae_sl	Sudanian	Soumousso	Deltamethrin	0.05%	1	Suceptibility	24	5	98	90.9932	18.0068	89.91	16.52	109
20	2019-08-27	An.gambiae_sl	Sudanian	Soumousso	Deltamethrin+PBO	Delta_0.05%+PBO4%	1	Suceptibility	24	5	110	2.266	107.734	100	97.94	110
21	2019-08-28	An.gambiae_sl	Sudanian	Mangodara	Deltamethrin	0.05%	1	Suceptibility	24	5	30	33.237	56.763	33.33	63.07	90
22	2019-08-28	An.gambiae_sl	Sudanian	Mangodara	Deltamethrin+PBO	Delta_0.05%+PBO4%	1	Suceptibility	24	5	94	15.6416	78.3584	100	83.36	94
23	2019-10-10	An.gambiae_sl	Sudanian	Karangasso-Vigué	Deltamethrin	0.05%	1	Suceptibility	24	3	94	48.1896	48.8104	96.91	50.32	97
24	2019-10-10	An.gambiae_sl	Sudanian	Karangasso-Vigué	Deltamethrin+PBO	Delta_0.05%+PBO4%	1	Suceptibility	24	3	88	3.024	86.976	97.78	96.64	90
25	2019-10-22	An.gambiae_sl	Sudanian	Bobo-Dioulasso	Deltamethrin	0.05%	1	Suceptibility	24	3	2	101.953	2.04672	1.92	1.968	104
26	2019-10-22	An.gambiae_sl	Sudanian	Bobo-Dioulasso	Deltamethrin+PBO	Delta_0.05%+PBO4%	1	Suceptibility	24	3	119	32.9035	86.0965	100	72.35	119
27	2019-07-16	An.gambiae_sl	Sudan-sahelian	Solenzo	Deltamethrin	0.05%	1	Suceptibility	24	5	46	87.9208	15.0792	44.66	14.64	103
28	2019-07-16	An.gambiae_sl	Sudan-sahelian	Solenzo	Deltamethrin+PBO	Delta_0.05%+PBO4%	1	Suceptibility	24	5	100	62.92	37.08	100	37.08	100
29	2019-08-01	An.gambiae_sl	Sudan-sahelian	Nouna	Deltamethrin	0.05%	1	Suceptibility	24	4	41	52.3204	41.6796	43.62	44.34	94
30	2019-08-01	An.gambiae_sl	Sudan-sahelian	Nouna	Deltamethrin+PBO	Delta_0.05%+PBO4%	1	Suceptibility	24	4	98	8.6828	89.3172	100	91.14	98
31	2019-10-17	An.gambiae_sl	Sudan-sahelian	Boromo	Deltamethrin	0.05%	1	Suceptibility	24	3	74	39.8265	65.1735	70.48	62.07	105
32	2019-10-17	An.gambiae_sl	Sudan-sahelian	Boromo	Deltamethrin+PBO	Delta_0.05%+PBO4%	1	Suceptibility	24	3	106	4.9396	101.06	100	95.34	106
33	2019-10-29	An.gambiae_sl	Sudan-sahelian	Ouagadougou	Deltamethrin	0.05%	1	Suceptibility	24	4	35	76.839	28.161	33.33	26.82	105
34	2019-10-29	An.gambiae_sl	Sudan-sahelian	Ouagadougou	Deltamethrin+PBO	Delta_0.05%+PBO4%	1	Suceptibility	24	4	101	3.0076	99.9924	98.06	97.08	103
35	2019-08-05	An.gambiae_sl	Sahelian	Kongoussi	Deltamethrin	0.05%	1	Suceptibility	24	3	86	77.4118	28.5882	81.13	26.97	106
36	2019-08-05	An.gambiae_sl	Sahelian	Kongoussi	Deltamethrin+PBO	Delta_0.05%+PBO4%	1	Suceptibility	24	3	94	30.4936	63.5064	100	67.56	94
37	2019-07-03	An.gambiae_sl	Sahelian	Seguenega	Deltamethrin	0.05%	1	Suceptibility	24	5	49	69.8616	23.1384	52.69	24.88	93
38	2019-07-03	An.gambiae_sl	Sahelian	Seguenega	Deltamethrin+PBO	Delta_0.05%+PBO4%	1	Suceptibility	24	5	94	22.8702	71.1298	100	75.67	94
39	2019-10-17	An.gambiae_sl	Sahelian	Kaya	Deltamethrin	0.05%	1	Suceptibility	24	3	24	89.0618	11.9382	23.76	11.82	101
40	2019-10-17	An.gambiae_sl	Sahelian	Kaya	Deltamethrin+PBO	Delta_0.05%+PBO4%	1	Suceptibility	24	3	93	39.5779	69.4221	85.32	63.69	109
41	2019-07-03	An.gambiae_sl	Sudanian	Kampti	Permethrin	0.75%	1	Suceptibility	24	5	5	79.6848	24.3152	4.81	23.38	104
42	2019-07-03	An.gambiae_sl	Sudanian	Kampti	Permethrin+PBO	Permethrin0.75%+PBO4%	1	Suceptibility	24	5	25	70.3667	30.6333	24.75	30.33	101
43	2019-09-02	An.gambiae_sl	Sudanian	Gaoua	Permethrin	0.75%	1	Suceptibility	24	4	11	80.3799	12.6201	11.83	13.57	93
44	2019-09-02	An.gambiae_sl	Sudanian	Gaoua	Permethrin+PBO	Permethrin0.75%+PBO4%	1	Suceptibility	24	4	88	4.888	99.112	84.61	95.30	104
45	2019-10-12	An.gambiae_sl	Sudanian	Diebougou	Permethrin	0.75%	1	Suceptibility	24	4	41	50.6305	58.3695	37.61	53.55	109
46	2019-10-12	An.gambiae_sl	Sudanian	Diebougou	Permethrin+PBO	Permethrin0.75%+PBO4%	1	Suceptibility	24	4	50	33.1203	79.8797	44.25	70.69	113
47	2019-10-18	An.gambiae_sl	Sudanian	Orodara	Permethrin	0.75%	1	Suceptibility	24	4	6	96.771	3.229	6	3.229	100
48	2019-10-18	An.gambiae_sl	Sudanian	Orodara	Permethrin+PBO	Permethrin0.75%+PBO4%	1	Suceptibility	24	4	17	57.2792	34.7208	18.48	37.74	92
49	2019-08-27	An.gambiae_sl	Sudanian	Soumousso	Permethrin	0.75%	1	Suceptibility	24	4	16	93.819	16.181	14.54	14.71	110
50	2019-08-27	An.gambiae_sl	Sudanian	Soumousso	Permethrin+PBO	Permethrin0.75%+PBO4%	1	Suceptibility	24	4	40	45.835	57.165	38.83	55.50	103
51	2019-08-28	An.gambiae_sl	Sudanian	Mangodara	Permethrin	0.75%	1	Suceptibility	24	4	8	47.3184	45.6816	8.60	49.12	93
52	2019-08-28	An.gambiae_sl	Sudanian	Mangodara	Permethrin+PBO	Permethrin0.75%+PBO4%	1	Suceptibility	24	4	12	67.3779	39.6221	11.21	37.03	107
53	2019-10-10	An.gambiae_sl	Sudanian	Karangasso-Vigué	Permethrin	0.75%	1	Suceptibility	24	4	37	60.9444	47.0556	34.26	43.57	108
54	2019-10-10	An.gambiae_sl	Sudanian	Karangasso-Vigué	Permethrin+PBO	Permethrin0.75%+PBO4%	1	Suceptibility	24	4	86	47.4198	54.5802	84.31	53.51	102
55	2019-10-25	An.gambiae_sl	Sudanian	Bobo-Dioulasso	Permethrin	0.75%	1	Suceptibility	24	4	4	107.771	3.22899	3.60	2.909	111
56	2019-10-25	An.gambiae_sl	Sudanian	Bobo-Dioulasso	Permethrin+PBO	Permethrin0.75%+PBO4%	1	Suceptibility	24	4	31	88.4644	20.5356	28.44	18.84	109
57	2019-08-20	An.gambiae_sl	Sudan-sahelian	Solenzo	Permethrin	0.75%	1	Suceptibility	24	5	29	69.0409	33.9591	28.15	32.97	103
58	2019-08-20	An.gambiae_sl	Sudan-sahelian	Solenzo	Permethrin+PBO	Permethrin0.75%+PBO4%	1	Suceptibility	24	5	88	11.1664	100.834	78.57	90.03	112
59	2019-08-01	An.gambiae_sl	Sudan-sahelian	Nouna	Permethrin	0.75%	1	Suceptibility	24	4	20	95.3316	12.6684	18.52	11.73	108
60	2019-08-01	An.gambiae_sl	Sudan-sahelian	Nouna	Permethrin+PBO	Permethrin0.75%+PBO4%	1	Suceptibility	24	4	42	33.9504	54.0496	47.73	61.42	88
61	2019-10-17	An.gambiae_sl	Sudan-sahelian	Boromo	Permethrin	0.75%	1	Suceptibility	24	4	55	60.0372	41.9628	53.92	41.14	102
62	2019-10-17	An.gambiae_sl	Sudan-sahelian	Boromo	Permethrin+PBO	Permethrin0.75%+PBO4%	1	Suceptibility	24	4	91	19.6035	85.3965	86.67	81.33	105
63	2019-10-29	An.gambiae_sl	Sudan-sahelian	Ouagadougou	Permethrin	0.75%	1	Suceptibility	24	4	23	83.6793	25.3207	21.10	23.23	109
64	2019-10-29	An.gambiae_sl	Sudan-sahelian	Ouagadougou	Permethrin+PBO	Permethrin0.75%+PBO4%	1	Suceptibility	24	4	79	10.038	94.962	75.24	90.44	105
65	2019-08-05	An.gambiae_sl	Sahelian	Kongoussi	Permethrin	0.75%	1	Suceptibility	24	4	17	86.304	9.696	17.71	10.10	96
66	2019-08-05	An.gambiae_sl	Sahelian	Kongoussi	Permethrin+PBO	Permethrin0.75%+PBO4%	1	Suceptibility	24	4	35	44.1054	62.8946	32.71	58.78	107
67	2019-07-05	An.gambiae_sl	Sahelian	Seguenega	Permethrin	0.75%	1	Suceptibility	24	4	18	83.789	8.211	19.56	8.925	92
68	2019-07-05	An.gambiae_sl	Sahelian	Seguenega	Permethrin+PBO	Permethrin0.75%+PBO4%	1	Suceptibility	24	4	26	58.6476	40.3524	26.26	40.76	99
69	2019-10-21	An.gambiae_sl	Sahelian	Kaya	Permethrin	0.75%	1	Suceptibility	24	4	14	94.1978	14.8022	12.84	13.58	109
70	2019-10-21	An.gambiae_sl	Sahelian	Kaya	Permethrin+PBO	Permethrin0.75%+PBO4%	1	Suceptibility	24	4	55	34.4394	71.5606	51.87	67.51	106
71	2019-07-02	An.gambiae_Kisumu	Insectary strains	Insectary strains	Alphacypermethrin 0.05%		1	Suceptibility	24	4	50	0	50	100	100	50
72	2019-07-02	An.gambiae_Kisumu	Insectary strains	Insectary strains	Deltamethrin 0.05%		1	Suceptibility	24	4	48	0	48	100	100	48
73	2019-07-02	An.gambiae_Kisumu	Insectary strains	Insectary strains	Perméthrin 0.75%		1	Suceptibility	24	4	50	0	50	100	100	50
75	2019-07-03	An.gambiae_sl	Fields collections	Fields collections	silicone oil	Control	1	Suceptibility	24	4	0	49	1	0	2	50
76	2019-07-05	An.gambiae_sl	Fields collections	Fields collections	silicone oil	Control	1	Suceptibility	24	4	0	49	0	0	0	49
77	2019-07-16	An.gambiae_sl	Fields collections	Fields collections	silicone oil	Control	1	Suceptibility	24	5	0	50	1	0	1.96	51
78	2019-08-01	An.gambiae_sl	Fields collections	Fields collections	silicone oil	Control	1	Suceptibility	24	4	0	48	0	0	0	48
79	2019-08-05	An.gambiae_sl	Fields collections	Fields collections	silicone oil	Control	1	Suceptibility	24	3	0	44	0	0	0	44
80	2019-08-20	An.gambiae_sl	Fields collections	Fields collections	silicone oil	Control	1	Suceptibility	24	5	0	48	1	0	2.04	49
81	2019-08-27	An.gambiae_sl	Fields collections	Fields collections	silicone oil	Control	1	Suceptibility	24	4	0	47	0	0	0	47
82	2019-08-28	An.gambiae_sl	Fields collections	Fields collections	silicone oil	Control	1	Suceptibility	24	4	0	49	1	0	2	50
83	2019-09-02	An.gambiae_sl	Fields collections	Fields collections	silicone oil	Control	1	Suceptibility	24	4	0	49	1	0	2	50
84	2019-09-03	An.gambiae_sl	Fields collections	Fields collections	silicone oil	Control	1	Suceptibility	24	5	0	49	0	0	0	49
85	2019-10-10	An.gambiae_sl	Fields collections	Fields collections	silicone oil	Control	1	Suceptibility	24	3	0	48	0	0	0	48
86	2019-10-12	An.gambiae_sl	Fields collections	Fields collections	silicone oil	Control	1	Suceptibility	24	4	0	47	0	0	0	47
87	2019-10-17	An.gambiae_sl	Fields collections	Fields collections	silicone oil	Control	1	Suceptibility	24	3	0	47	0	0	0	47
88	2019-10-18	An.gambiae_sl	Fields collections	Fields collections	silicone oil	Control	1	Suceptibility	24	4	0	50	0	0	0	50
89	2019-10-21	An.gambiae_sl	Fields collections	Fields collections	silicone oil	Control	1	Suceptibility	24	4	0	50	0	0	0	50
90	2019-10-22	An.gambiae_sl	Fields collections	Fields collections	silicone oil	Control	1	Suceptibility	24	3	0	49	1	0	2	50
91	2019-10-25	An.gambiae_sl	Fields collections	Fields collections	silicone oil	Control	1	Suceptibility	24	4	0	48	0	0	0	48
92	2019-10-29	An.gambiae_sl	Fields collections	Fields collections	silicone oil	Control	1	Suceptibility	24	4	0	50	0	0	0	50
